# Supplementary material for: Correction: Phospholipid scramblase 1 interacts with influenza A virus NP, impairing its nuclear import and thereby suppressing virus replication
Source: PLoS Pathog. 2024 Feb 23;20(2):e1012035. doi: 10.1371/journal.ppat.1012035 (PMC10889636; doi:10.1371/journal.ppat.1012035)
Supplement: S1 File — (ZIP) [file ppat.1012035.s001.zip]

Archive with 117 entries (111 files):
- S1 File. Original western blot images/Annotated Western Blot Images.pdf
- S1 File. Original western blot images/Fig 2/
- S1 File. Original western blot images/Fig 2/Fig 2A IP Flag-PLSCR1.tif
- S1 File. Original western blot images/Fig 2/Fig 2A IP V5-WSNNP.tif
- S1 File. Original western blot images/Fig 2/Fig 2A Lysate actin.tif
- S1 File. Original western blot images/Fig 2/Fig 2A Lysate Flag-PLSCR1.tif
- S1 File. Original western blot images/Fig 2/Fig 2A Lysate V5-WSNNP.tif
- S1 File. Original western blot images/Fig 2/Fig 2B IP Flag-PLSCR1.tif
- S1 File. Original western blot images/Fig 2/Fig 2B IP V5-WSNNP.tif
- S1 File. Original western blot images/Fig 2/Fig 2B Lysate actin.tif
- S1 File. Original western blot images/Fig 2/Fig 2B Lysate Flag-PLSCR1.tif
- S1 File. Original western blot images/Fig 2/Fig 2B Lysate V5-WSNNP.tif
- S1 File. Original western blot images/Fig 2/Fig 2C Lysate actin.tif
- S1 File. Original western blot images/Fig 2/Fig 2C Lysate GST.tif
- S1 File. Original western blot images/Fig 2/Fig 2C Lysate NP.tif
- S1 File. Original western blot images/Fig 2/Fig 2C Pull-down GST.tif
- S1 File. Original western blot images/Fig 2/Fig 2C Pull-down WSNNP.tif
- S1 File. Original western blot images/Fig 2/Fig 2D Lysate actin.tif
- S1 File. Original western blot images/Fig 2/Fig 2D Lysate GST.tif
- S1 File. Original western blot images/Fig 2/Fig 2D Lysate PLSCR1.tif
- S1 File. Original western blot images/Fig 2/Fig 2D Pull-down GST-WSNNP.tif
- S1 File. Original western blot images/Fig 2/Fig 2D Pull-down PLSCR1.tif
- S1 File. Original western blot images/Fig 2/Fig 2E IP Flag-PLSCR1.tif
- S1 File. Original western blot images/Fig 2/Fig 2E IP V5-WSNNP.tif
- S1 File. Original western blot images/Fig 2/Fig 2E Lysate actin.tif
- S1 File. Original western blot images/Fig 2/Fig 2E Lysate Flag-PLSCR1.tif
- S1 File. Original western blot images/Fig 2/Fig 2E Lysate V5-WSNNP.tif
- S1 File. Original western blot images/Fig 2/Fig 2F IP NP.tif
- S1 File. Original western blot images/Fig 2/Fig 2F IP PLSCR1.tif
- S1 File. Original western blot images/Fig 2/Fig 2F Lysate NP.tif
- S1 File. Original western blot images/Fig 2/Fig 2F Lysate PLSCR1.tif
- S1 File. Original western blot images/Fig 2/Fig 2F Lyste actin.tif
- S1 File. Original western blot images/Fig 2/Fig 2G Lysate actin.tif
- S1 File. Original western blot images/Fig 2/Fig 2G Lysate Flag-PLSCR1.tif
- S1 File. Original western blot images/Fig 2/Fig 2G Lysate GST.tif
- S1 File. Original western blot images/Fig 2/Fig 2G Pull-down Flag-PLSCR1.tif
- S1 File. Original western blot images/Fig 2/Fig 2G Pull-down GST.tif
- S1 File. Original western blot images/Fig 3/
- S1 File. Original western blot images/Fig 3/Fig 3B actin.tif
- S1 File. Original western blot images/Fig 3/Fig 3B PLSCR1.tif
- S1 File. Original western blot images/Fig 3/Fig 3G actin left-right Corrected.tif
- S1 File. Original western blot images/Fig 3/Fig 3G NP left.tif
- S1 File. Original western blot images/Fig 3/Fig 3G NP right.tif
- S1 File. Original western blot images/Fig 3/Fig 3G PLSCR1 left.tif
- S1 File. Original western blot images/Fig 3/Fig 3G PLSCR1 right.tif
- S1 File. Original western blot images/Fig 3/Fig 3I actin.tif
- S1 File. Original western blot images/Fig 3/Fig 3I PLSCR1.tif
- S1 File. Original western blot images/Fig 3/Fig 3L actin.tif
- S1 File. Original western blot images/Fig 3/Fig 3L PLSCR1.tif
- S1 File. Original western blot images/Fig 4/
- S1 File. Original western blot images/Fig 4/Fig 4E GAPDH.tif
- S1 File. Original western blot images/Fig 4/Fig 4E LaminB1.tif
- S1 File. Original western blot images/Fig 4/Fig 4E NP.tif
- S1 File. Original western blot images/Fig 4/Fig 4E PLSCR1.tif
- S1 File. Original western blot images/Fig 4/Fig 4F GAPDH.tif
- S1 File. Original western blot images/Fig 4/Fig 4F LaminB1.tif
- S1 File. Original western blot images/Fig 4/Fig 4F NP.tif
- S1 File. Original western blot images/Fig 4/Fig 4F PLSCR1.tif
- S1 File. Original western blot images/Fig 5/
- S1 File. Original western blot images/Fig 5/Fig 5A actin.tif
- S1 File. Original western blot images/Fig 5/Fig 5A PLSCR1.tif
- S1 File. Original western blot images/Fig 6/
- S1 File. Original western blot images/Fig 6/Fig 6A IP P-Ser NP.tif
- S1 File. Original western blot images/Fig 6/Fig 6A IP P-Tyr NP.tif
- S1 File. Original western blot images/Fig 6/Fig 6A IP Total NP.tif
- S1 File. Original western blot images/Fig 6/Fig 6A Lysate actin left-right.tif
- S1 File. Original western blot images/Fig 6/Fig 6A Lysate NP left-right.tif
- S1 File. Original western blot images/Fig 6/Fig 6A Lysate PLSCR1 left-right.tif
- S1 File. Original western blot images/Fig 6/Fig 6C GAPDH.tif
- S1 File. Original western blot images/Fig 6/Fig 6C Mx1.tif
- S1 File. Original western blot images/Fig 6/Fig 6D GAPDH.tif
- S1 File. Original western blot images/Fig 6/Fig 6D PLSCR1.tif
- S1 File. Original western blot images/Fig 7/
- S1 File. Original western blot images/Fig 7/Fig 7A IP Flag-PLSCR1.tif
- S1 File. Original western blot images/Fig 7/Fig 7A IP Myc-IMP a1.tif
- S1 File. Original western blot images/Fig 7/Fig 7A IP V5-WSNNP.tif
- S1 File. Original western blot images/Fig 7/Fig 7A Lyaste actin.tif
- S1 File. Original western blot images/Fig 7/Fig 7A Lysate Flag-PLSCR1.tif
- S1 File. Original western blot images/Fig 7/Fig 7A Lysate Myc-IMP a1.tif
- S1 File. Original western blot images/Fig 7/Fig 7A Lysate V5-WSNNP.tif
- S1 File. Original western blot images/Fig 7/Fig 7B IP Flag-PLSCR1.tif
- S1 File. Original western blot images/Fig 7/Fig 7B IP Myc-IMP a3.tif
- S1 File. Original western blot images/Fig 7/Fig 7B IP V5-WSNNP.tif
- S1 File. Original western blot images/Fig 7/Fig 7B Lysate actin.tif
- S1 File. Original western blot images/Fig 7/Fig 7B Lysate Flag-PLSCR1.tif
- S1 File. Original western blot images/Fig 7/Fig 7B Lysate Myc-IMP a3.tif
- S1 File. Original western blot images/Fig 7/Fig 7B Lysate V5-WSNNP.tif
- S1 File. Original western blot images/Fig 7/Fig 7C IP Flag-PLSCR1.tif
- S1 File. Original western blot images/Fig 7/Fig 7C IP Myc-IMP a5.tif
- S1 File. Original western blot images/Fig 7/Fig 7C IP V5-WSNNP.tif
- S1 File. Original western blot images/Fig 7/Fig 7C Lysate actin corrected.tif
- S1 File. Original western blot images/Fig 7/Fig 7C Lysate anti-Flag.tif
- S1 File. Original western blot images/Fig 7/Fig 7C Lysate Myc-IMP a5.tif
- S1 File. Original western blot images/Fig 7/Fig 7C Lysate V5-WSNNP.tif
- S1 File. Original western blot images/Fig 7/Fig 7D IP Flag-PLSCR1.tif
- S1 File. Original western blot images/Fig 7/Fig 7D IP Myc-IMP a7.tif
- S1 File. Original western blot images/Fig 7/Fig 7D IP V5-WSNNP.tif
- S1 File. Original western blot images/Fig 7/Fig 7D Lysate actin.tif
- S1 File. Original western blot images/Fig 7/Fig 7D Lysate Flag-PLSCR1.tif
- S1 File. Original western blot images/Fig 7/Fig 7D Lysate Myc-IMP a7.tif
- S1 File. Original western blot images/Fig 7/Fig 7D Lysate V5-WSNNP.tif
- S1 File. Original western blot images/Fig 7/Fig 7E IP Flag-MOV10.tif
- S1 File. Original western blot images/Fig 7/Fig 7E IP Flag-PLSCR1.tif
- S1 File. Original western blot images/Fig 7/Fig 7E IP Myc-IMP a1.tif
- S1 File. Original western blot images/Fig 7/Fig 7E IP V5-WSNNP.tif
- S1 File. Original western blot images/Fig 7/Fig 7E Lysate Flag-MOV10.tif
- S1 File. Original western blot images/Fig 7/Fig 7E Lysate Flag-PLSCR1.tif
- S1 File. Original western blot images/Fig 7/Fig 7E Lysate Myc-IMP a1.tif
- S1 File. Original western blot images/Fig 7/Fig 7E Lysate V5-WSNNP.tif
- S1 File. Original western blot images/Fig 7/Fig 7F IP Flag-PLSCR1.tif
- S1 File. Original western blot images/Fig 7/Fig 7F IP IMP b.tif
- S1 File. Original western blot images/Fig 7/Fig 7F IP Myc-IMP a1.tif
- S1 File. Original western blot images/Fig 7/Fig 7F IP V5-WSNNP.tif
- S1 File. Original western blot images/Fig 7/Fig 7F Lysate Flag-PLSCR1.tif
- S1 File. Original western blot images/Fig 7/Fig 7F Lysate IMP b.tif
- S1 File. Original western blot images/Fig 7/Fig 7F Lysate Myc-IMP a1.tif
- S1 File. Original western blot images/Fig 7/Fig 7F Lysate V5-WSNNP.tif
